# Supplementary material for: Intervention effects of five cations and their correction on hemolytic activity of tentacle extract from the jellyfish Cyanea capillata
Source: PeerJ. 2017 May 9;5:e3338. doi: 10.7717/peerj.3338 (PMC5426461; doi:10.7717/peerj.3338)
Supplement: Supplemental Information 2 [file peerj-05-3338-s002.xls]

## Sheet: Raw Data{Wavelength-415.0}
Raw Data{Wavelength:415.0}
	1	2	3	4	5	6	7	8	9	10	11	12
A	0.043	0.043	0.044	0.044	0.043	0.05	0.045	0.046	0.048	0.045	0.043	0.046
B	0.044	0.176	1.57	0.319	0.299	0.264	0.284	1.419	1.444	1.478	0.392	0.043
C	0.044	0.218	0.158	1.585	0.347	0.269	0.28	0.287	1.429	1.635	1.38	0.043
D	0.051	0.678	0.2	0.162	1.556	0.328	0.334	0.282	0.314	1.414	1.598	0.052
E	0.042	1.424	0.787	0.203	0.131	1.234	0.186	0.161	0.166	0.185	1.085	0.047
F	0.043	1.114	0.955	0.434	0.227	0.044	0.043	0.044	0.043	0.043	0.043	0.044
G	0.043	0.043	0.043	0.045	0.045	0.044	0.045	0.044	0.044	0.044	0.043	0.043
H	0.044	0.045	0.044	0.045	0.044	0.045	0.045	0.045	0.045	0.044	0.043	0.045
				control	皂素	La3+				TE(360)+La3+
						1200uM	1400uM	1600uM	1800uM	0	1200uM	1400uM	1600uM	1800uM
				0.131	1.234	0.186	0.161	0.166	0.185	1.085	1.114	0.955	0.434	0.227
			average	0.131	1.234	0.186	0.161	0.166	0.185	1.085	1.114	0.955	0.434	0.227
			OD-control	0	1.103	0.055	0.03	0.035	0.054	0.954	0.983	0.824	0.303	0.096
			第三组减去内参								0.928	0.794	0.268	0.042
				0	1.103	0.055	0.03	0.035	0.054	0.954	0.928	0.794	0.268	0.042
			溶血率	0	100	4.9864	2.71985	3.17316	4.89574	86.4914	84.1342	71.9855	24.2974	3.8078
				control	皂素	La3+				TE(360)+La3+
						1200uM	1400uM	1600uM	1800uM	0	1200uM	1400uM	1600uM	1800uM
				0.131	1.234	0.162	0.159	0.16	0.164	0.913	1.128	0.989	0.553	0.242
			average	0.131	1.234	0.162	0.159	0.16	0.164	0.913	1.128	0.989	0.553	0.242
			OD-control	0	1.103	0.031	0.028	0.029	0.033	0.782	0.997	0.858	0.422	0.111
			第三组减去内参								0.966	0.83	0.393	0.078
				0	1.103	0.031	0.028	0.029	0.033	0.782	0.966	0.83	0.393	0.078
			溶血率	0	100	2.81052	2.53853	2.62919	2.99184	70.8976	87.5793	75.2493	35.6301	7.07162
				control	皂素	La3+				TE(360)+La3+
						1200uM	1400uM	1600uM	1800uM	0	1200uM	1400uM	1600uM	1800uM
				0.131	1.234	0.347	0.319	0.324	0.338	1.124	0.971	0.645	0.334	0.254
			average	0.131	1.234	0.347	0.319	0.324	0.338	1.124	0.971	0.645	0.334	0.254
			OD-control	0	1.103	0.216	0.188	0.193	0.207	0.993	0.84	0.514	0.203	0.123
			第三组减去内参
				0	1.103	0.216	0.188	0.193	0.207	0.993	0.84	0.514	0.203	0.123
			溶血率	0	100	19.583	17.0444	17.4977	18.767	90.0272	76.1559	46.6002	18.4044	11.1514
						La3+				TE(360)+La3+
						1200uM	1400uM	1600uM	1800uM	0	1200uM	1400uM	1600uM	1800uM
					N=1	4.9864	2.71985	3.17316	4.89574	86.4914	84.1342	71.9855	24.2974	3.8078
					n=2	2.81052	2.53853	2.62919	2.99184		87.5793	75.2493	35.6301	7.07162
					N=3	19.583	17.0444	17.4977	18.767	90.0272	76.1559	46.6002	18.4044	11.1514
					average	9.12662	7.43427	7.7667	8.88486	88.2593	82.6231	64.6117	26.1106	7.34361
					SD	9.12057	8.32313	8.43171	8.61097	2.5002	5.85968	15.6835	8.75485	3.67935
							average	SD
						0	88.2593	2.5002
						1200uM	82.6231	5.85968
						1400uM	64.6117	15.6835
						1600uM	26.1106	8.75485
						1800uM	7.34361	3.67935
