# Supplementary material for: Intervention effects of five cations and their correction on hemolytic activity of tentacle extract from the jellyfish Cyanea capillata
Source: PeerJ. 2017 May 9;5:e3338. doi: 10.7717/peerj.3338 (PMC5426461; doi:10.7717/peerj.3338)
Supplement: Supplemental Information 3 [file peerj-05-3338-s003.xls]

## Sheet: Raw Data{Wavelength-415.0}
Raw Data{Wavelength:415.0}
	1	2	3	4	5	6	7	8	9	10	11	12
A	0.041	0.04	0.043	0.042	0.04	0.05	0.046	0.046	0.049	0.046	0.044	0.047
B	0.045	0.156	1.294	0.195	0.208	0.284	0.176	1.299	0.119	0.089	0.083	0.043
C	0.042	0.181	1.37	0.178	0.211	0.292	0.26	1.279	0.139	0.12	0.091	0.044
D	0.051	0.045	0.131	1.205	0.165	0.181	0.19	1.222	0.715	0.735	0.756	0.051
E	0.041	0.08	0.149	1.145	0.169	0.169	0.172	1.06	0.806	0.66	0.555	0.042
F	0.042	0.191	1.644	0.244	0.272	0.318	0.524	1.491	1.333	1.157	1.479	0.043
G	0.046	0.18	1.65	0.196	0.254	0.333	0.461	1.521	1.327	1.191	1.278	0.043
H	0.044	0.045	0.046	0.055	0.044	0.047	0.043	0.043	0.044	0.043	0.047	0.044
			control	皂素	Mn2+				TE(360)+Mn2+
					50	100	200	400	0	50	100	200	400
		average	0.191	1.644	0.244	0.272	0.318	0.524	1.491	1.333	1.157	1.479	1.139
		OD-control	0	1.453	0.053	0.081	0.127	0.333	1.3	1.142	0.966	1.288	0.948
		第三组减去内参								1.089	0.885	1.161	0.615
			0	1.453	0.053	0.081	0.127	0.333	1.3	1.089	0.885	1.161	0.615
		溶血率	0	100	3.64763	5.57467	8.74054	22.9181	89.4701	74.9484	60.9085	79.9036	42.3262

## Sheet: 2-1
Raw Data{Wavelength:415.0}
	1	2	3	4	5	6	7	8	9	10	11	12
A	0.041	0.04	0.043	0.042	0.04	0.05	0.046	0.046	0.049	0.046	0.044	0.047
B	0.045	0.156	1.294	0.195	0.208	0.284	0.176	1.299	0.119	0.089	0.083	0.043
C	0.042	0.181	1.37	0.178	0.211	0.292	0.26	1.279	0.139	0.12	0.091	0.044
D	0.051	0.045	0.131	1.205	0.165	0.181	0.19	1.222	0.715	0.735	0.756	0.051
E	0.041	0.08	0.149	1.145	0.169	0.169	0.172	1.06	0.806	0.66	0.555	0.042
F	0.042	0.191	1.644	0.244	0.272	0.318	0.524	1.491	1.333	1.157	1.479	0.043
G	0.046	0.18	1.65	0.196	0.254	0.333	0.461	1.521	1.327	1.191	1.278	0.043
H	0.044	0.045	0.046	0.055	0.044	0.047	0.043	0.043	0.044	0.043	0.047	0.044
			control	皂素	Mn2+				TE(360)+Mn2+
					50	100	200	400	0	50	100	200	400
		average	0.18	1.65	0.196	0.254	0.333	0.461	1.521	1.327	1.191	1.278	1.07
		OD-control	0	1.47	0.016	0.074	0.153	0.281	1.341	1.147	1.011	1.098	0.89
		第三组减去内参								1.131	0.937	0.945	0.609
			0	1.47	0.016	0.074	0.153	0.281	1.341	1.131	0.937	0.945	0.609
		溶血率	0	100	1.08844	5.03401	10.4082	19.1156	91.2245	76.9388	63.7415	64.2857	41.4286

## Sheet: 3-1
Raw Data{Wavelength:415.0}
	1	2	3	4	5	6	7	8	9	10	11	12
A	0.041	0.044	0.044	0.045	0.043	0.048	0.045	0.046	0.05	0.046	0.043	0.043
B	0.041	0.142	0.088	0.068	0.096	0.205	1.183	1.118	0.915	0.669	0.297	0.042
C	0.041	0.164	0.074	0.084	0.156	0.098	1.238	1.118	0.915	0.695	0.224	0.042
D	0.051	0.213	1.551	0.108	0.107	0.31	0.318	1.305	1.119	0.858	0.598	0.052
E	0.041	1.516	1.139	0.166	1.725	0.234	0.281	0.333	0.494	1.433	1.31	0.042
F	0.042	1.527	1.07	1.161	1.378	1.012	0.043	0.043	0.043	0.043	0.043	0.043
G	0.044	0.367	0.045	0.045	0.044	0.049	0.043	0.043	0.044	0.043	0.044	0.043
H	0.044	0.045	0.044	0.045	0.044	0.043	0.043	0.043	0.044	0.044	0.044	0.044
			control	皂素	Mn2+				TE(360)+Mn2+
					50	100	200	400	0	50	100	200	400
		average	0.166	1.725	0.234	0.281	0.333	0.494	1.433	1.31	1.161	1.378	1.012
		OD-control	0	1.559	0.068	0.115	0.167	0.328	1.267	1.144	0.995	1.212	0.846
		第三组减去内参								1.076	0.88	1.045	0.518
			0	1.559	0.068	0.115	0.167	0.328	1.267	1.076	0.88	1.045	0.518
		溶血率	0	100	4.36177	7.37652	10.712	21.0391	81.27	69.0186	56.4464	67.0301	33.2264

## Sheet: 整合
		control	皂素	Mn2+				TE(360)+Mn2+
				50	100	200	400	0	10	20	40	50	100	400
	N=1	0	100	3.64763	5.57467	8.74054	22.9181	89.4701	86.2783	84.6926	77.3139	74.9484	60.9085	42.3262
	N=2	0	100	1.08844	5.03401	10.4082	19.1156	91.2245	86.3266	85.3909	83.1874	76.9388	63.7415	41.4286
	N=3	0	100	4.36177	7.37652	10.712	21.0391	81.27	84.7716	83.8161	79.0684	69.0186	56.4464	33.2264
	averge	0	100	3.03261	5.99507	9.95356	21.0243	87.3215	85.7922	84.6332	79.8566	73.6353	60.3655	38.9937
	SD	0	0	1.72115	1.22654	1.06144	1.90127	5.31365	0.884184	0.789088	3.01505	4.12014	3.67772	5.01476
		0	87.3215	5.31365
		10	85.7922	0.884184
		20	84.6332	0.789088
		40	79.8566	3.01505
		50	73.6353	4.12014
		100	60.3655	3.67772
		400	38.9937	5.01476
