# Supplementary material for: Intervention effects of five cations and their correction on hemolytic activity of tentacle extract from the jellyfish Cyanea capillata
Source: PeerJ. 2017 May 9;5:e3338. doi: 10.7717/peerj.3338 (PMC5426461; doi:10.7717/peerj.3338)
Supplement: Supplemental Information 6 [file peerj-05-3338-s006.xls]

## Sheet: Raw Data{Wavelength-415.0}
Raw Data{Wavelength:415.0}
	1	2	3	4	5	6	7	8	9	10	11	12
A	0.044	0.044	0.044	0.045	0.044	0.051	0.046	0.045	0.046	0.051	0.043	0.044
B	0.043	0.162	1.281	0.84	0.645	0.38	0.362	1.438	1.39	1.682	1.2	0.043
C	0.043	0.86	0.907	0.524	0.267	0.249	1.421	1.512	1.518	0.772	0.846	0.043
D	0.051	0.161	1.478	0.09	0.054	0.54	0.173	1.606	1.417	0.861	0.689	0.053
E	0.042	0.755	0.264	0.158	0.222	0.313	0.236	1.668	0.967	0.758	0.567	0.041
F	0.043	0.485	1.883	0.044	0.044	0.044	0.044	0.044	0.043	0.044	0.043	0.044
G	0.044	0.044	0.043	0.046	0.044	0.044	0.044	0.044	0.044	0.044	0.044	0.045
H	0.044	0.045	0.044	0.045	0.044	0.044	0.045	0.044	0.045	0.045	0.044	0.045
				control	皂素	Fe2+				TE(360)+Fe2+
						20mM	40mM	80mM	120mM	0	20mM	40mM	80mM	120mM
			average	0.264	1.883	0.158	0.222	0.313	0.236	1.668	0.967	0.758	0.567	0.485
			OD-control	0	1.619	-0.106	-0.042	0.049	-0.028	1.404	0.703	0.494	0.303	0.221
			第三组减去内参								0.809	0.536	0.254	0.249
				0	1.619	-0.106	-0.042	0.049	-0.028	1.404	0.809	0.536	0.254	0.249
			溶血率	0	100	-6.54725	-2.59419	3.02656	-1.72946	86.7202	49.9691	33.1069	15.6887	15.3799
				control	皂素	Fe2+				TE(360)+Fe2+
						20mM	40mM	80mM	120mM	0	20mM	40mM	80mM	120mM
			average	0.264	1.883	0.246	0.252	0.261	0.227	1.789	0.979	0.754	0.572	0.39
			OD-control	0	1.619	-0.018	-0.012	-0.003	-0.037	1.525	0.715	0.49	0.308	0.126
			第三组减去内参								0.733	0.502	0.311	0.163
				0	1.619	-0.018	-0.012	-0.003	-0.037	1.525	0.733	0.502	0.311	0.163
			溶血率	0	100	-1.1118	-0.741198	-0.1853	-2.28536	94.1939	45.2749	31.0068	19.2094	10.0679
				control	皂素	Fe2+				TE(360)+Fe2+
						20mM	40mM	80mM	120mM	0	20mM	40mM	80mM	120mM
			average	0.264	1.883	0.174	0.224	0.208	0.316	1.814	0.934	0.763	0.478	0.429
			OD-control	0	1.619	-0.09	-0.04	-0.056	0.052	1.55	0.67	0.499	0.214	0.165
			第三组减去内参								0.76	0.539	0.27	0.113
				0	1.619	-0.09	-0.04	-0.056	0.052	1.55	0.76	0.539	0.27	0.113
			溶血率	0	100	-5.55899	-2.47066	-3.45893	3.21186	95.7381	46.9426	33.2922	16.677	6.97962
					control	皂素	Fe2+				TE(360)+Fe2+
							20mM	40mM	80mM	120mM	0	20mM	40mM	80mM	120mM
			n=1		0	100	-6.54725	-2.59419	3.02656	-1.72946	86.7202	49.9691	33.1069	15.6887	15.3799
			n=2		0	100	-1.1118	-0.741198	-0.1853	-2.28536	94.1939	45.2749	31.0068	19.2094	10.0679
			n=3		0	100	-5.55899	-2.47066	-3.45893	3.21186	95.7381	46.9426	33.2922	16.677	6.97962
			average		0	100	-4.40601	-1.93535	-0.205888	-0.267655	92.2174	47.3955	32.4686	17.1917	10.8091
			SD		0	0	2.89535	1.03601	3.24279	3.02614	4.82293	2.37968	1.26935	1.81591	4.24889
						average	SD
					0	92.2174	4.82293
					20	47.3955	2.37968
					40	32.4686	1.26935
					80	17.1917	1.81591
					120	10.8091	4.24889
