# Supplementary material for: Intervention effects of five cations and their correction on hemolytic activity of tentacle extract from the jellyfish Cyanea capillata
Source: PeerJ. 2017 May 9;5:e3338. doi: 10.7717/peerj.3338 (PMC5426461; doi:10.7717/peerj.3338)
Supplement: Supplemental Information 8 [file peerj-05-3338-s008.xlsx]

## Sheet: 1-1
Raw Data{Wavelength:415.0}
	1	2	3	4	5	6	7	8	9	10	11	12
A	0.047	0.046	0.046	0.047	0.046	0.051	0.048	0.049	0.05	0.051	0.05	0.048
B	0.043	2.306	2.18	2.313	2.313	2.263	0.043	0.043	0.043	0.043	0.043	0.043
C	0.042	0.043	0.043	0.043	0.044	0.042	0.043	0.043	0.042	0.043	0.042	0.042
D	0.049	0.051	0.054	0.053	0.052	0.052	0.052	0.05	0.051	0.05	0.049	0.051
E	0.042	0.043	0.043	0.042	0.042	0.041	0.043	0.043	0.043	0.043	0.043	0.042
F	0.043	0.043	0.044	0.044	0.044	0.043	0.044	0.044	0.043	0.044	0.043	0.043
G	0.044	0.044	0.045	0.044	0.044	0.044	0.044	0.044	0.045	0.045	0.045	0.044
H	0.044	0.045	0.045	0.044	0.044	0.044	0.045	0.044	0.045	0.045	0.044	0.047

## Sheet: 2-1
Raw Data{Wavelength:415.0}
	1	2	3	4	5	6	7	8	9	10	11	12
A	0.046	0.046	0.047	0.048	0.046	0.053	0.049	0.048	0.05	0.049	0.049	0.048
B	0.042	2.219	2.136	2.254	2.265	2.212	2.369	2.354	2.382	2.364	2.358	0.043
C	0.042	2.273	2.127	2.283	2.31	2.135	0.043	0.043	0.043	0.043	0.043	0.043
D	0.048	0.05	0.051	0.051	0.05	0.051	0.051	0.049	0.049	0.049	0.048	0.051
E	0.042	0.042	0.042	0.041	0.042	0.042	0.042	0.042	0.043	0.042	0.042	0.041
F	0.043	0.044	0.044	0.043	0.044	0.044	0.044	0.044	0.044	0.043	0.043	0.043
G	0.044	0.044	0.044	0.044	0.044	0.044	0.044	0.044	0.046	0.048	0.044	0.043
H	0.043	0.045	0.045	0.045	0.044	0.045	0.045	0.044	0.045	0.045	0.044	0.045

## Sheet: 3-1
Raw Data{Wavelength:415.0}
	1	2	3	4	5	6	7	8	9	10	11	12
A	0.046	0.045	0.045	0.045	0.042	0.052	0.046	0.045	0.049	0.048	0.047	0.045
B	0.043	2.228	2.136	2.246	2.271	2.207	2.377	2.375	2.41	2.372	2.368	0.043
C	0.042	2.274	2.128	2.278	2.303	2.149	0.044	0.043	0.043	0.043	0.043	0.042
D	0.048	0.051	0.052	0.051	0.051	0.052	0.051	0.048	0.049	0.048	0.047	0.05
E	0.042	0.043	0.043	0.042	0.042	0.043	0.043	0.043	0.044	0.043	0.043	0.042
F	0.043	0.043	0.044	0.044	0.043	0.045	0.044	0.044	0.044	0.044	0.044	0.043
G	0.044	0.044	0.044	0.044	0.044	0.045	0.044	0.044	0.046	0.049	0.044	0.044
H	0.043	0.045	0.045	0.045	0.044	0.046	0.045	0.044	0.045	0.045	0.045	0.045

## Sheet: Sheet1
		0	1200uM	1400uM	1600uM	1800uM		Mm	average	SD
		2.306	2.18	2.313	2.313	2.263		0	2.31633	0.0483356
		2.369	2.354	2.382	2.364	2.358		1.2	2.22067	0.118361
		2.274	2.128	2.278	2.303	2.149		1.4	2.32433	0.0529182
	average	2.31633	2.22067	2.32433	2.32667	2.25667		1.6	2.32667	0.0327159
	SD	0.0483356	0.118361	0.0529182	0.0327159	0.104644		1.8	2.25667	0.104644
