# Supplementary material for: Intervention effects of five cations and their correction on hemolytic activity of tentacle extract from the jellyfish Cyanea capillata
Source: PeerJ. 2017 May 9;5:e3338. doi: 10.7717/peerj.3338 (PMC5426461; doi:10.7717/peerj.3338)
Supplement: Supplemental Information 11 [file peerj-05-3338-s011.xlsx]

## Sheet: 1-1
Raw Data{Wavelength:415.0}
	1	2	3	4	5	6	7	8	9	10	11	12
A	0.048	0.049	0.048	0.05	0.047	0.051	0.048	0.048	0.052	0.049	0.049	0.051
B	0.042	1.953	1.752	1.717	1.648	1.618	1.4	0.606	0.567	0.61	0.692	0.043
C	0.043	2.287	1.392	1.069	0.914	0.819	2.168	2.057	2.03	1.895	1.755	0.042
D	0.049	2.379	1.944	1.405	0.947	0.523	0.049	0.047	0.048	0.046	0.047	0.049
E	0.042	0.041	0.042	0.041	0.042	0.039	0.041	0.04	0.042	0.041	0.043	0.043
F	0.043	0.043	0.043	0.043	0.045	0.042	0.042	0.042	0.043	0.042	0.043	0.043
G	0.044	0.043	0.044	0.044	0.044	0.042	0.043	0.042	0.044	0.044	0.044	0.043
H	0.044	0.045	0.044	0.045	0.045	0.043	0.043	0.044	0.045	0.044	0.044	0.045

## Sheet: 2-1
Raw Data{Wavelength:415.0}
	1	2	3	4	5	6	7	8	9	10	11	12
A	0.048	0.048	0.049	0.047	0.045	0.052	0.048	0.048	0.051	0.049	0.048	0.051
B	0.044	1.927	1.708	1.671	1.619	1.618	1.384	0.606	0.561	0.616	0.713	0.044
C	0.044	2.16	1.151	0.928	0.832	0.817	2.156	1.899	1.855	1.704	1.643	0.045
D	0.05	2.203	1.826	1.319	0.82	0.53	2.267	1.282	0.904	0.828	0.794	0.053
E	0.048	2.103	1.236	0.836	0.797	0.722	2.151	2.123	2.114	1.983	1.85	0.045
F	0.044	2.195	2.133	2.137	2.022	1.904	2.352	2.003	1.34	0.939	0.602	0.045
G	0.045	2.364	1.997	1.353	0.824	0.596	0.044	0.045	0.044	0.046	0.044	0.045
H	0.045	0.044	0.045	0.045	0.044	0.045	0.045	0.046	0.045	0.045	0.044	0.046

## Sheet: 3-1
Raw Data{Wavelength:415.0}
	1	2	3	4	5	6	7	8	9	10	11	12
A	0.048	0.048	0.049	0.049	0.047	0.054	0.05	0.05	0.052	0.05	0.052	0.054
B	0.043	1.921	1.709	1.672	1.621	1.616	1.383	0.606	0.562	0.616	0.715	0.045
C	0.044	2.153	1.15	0.928	0.833	0.817	2.149	1.896	1.855	1.707	1.645	0.046
D	0.049	2.2	1.825	1.32	0.822	0.529	2.273	1.278	0.903	0.828	0.793	0.052
E	0.049	2.13	1.241	0.837	0.799	0.724	2.169	2.152	2.134	1.995	1.854	0.047
F	0.044	2.192	2.112	2.133	2.018	1.901	2.34	1.997	1.338	0.934	0.594	0.047
G	0.044	2.394	2.001	1.355	0.823	0.592	0.046	0.045	0.045	0.046	0.046	0.046
H	0.044	0.045	0.044	0.045	0.045	0.045	0.046	0.046	0.046	0.045	0.046	0.046

## Sheet: Sheet1
										average	SD
			um						0	2.375	0.0212838
			0	30	60	90	120		30	1.98267	0.0335012
			2.379	1.944	1.405	0.947	0.523		60	1.36667	0.0340343
			2.352	2.003	1.34	0.939	0.602		90	0.903	0.0693974
			2.394	2.001	1.355	0.823	0.592		120	0.572333	0.0430155
		average	2.375	1.98267	1.36667	0.903	0.572333
		SD	0.0212838	0.0335012	0.0340343	0.0693974	0.0430155
