# Supplementary material for: Intervention effects of five cations and their correction on hemolytic activity of tentacle extract from the jellyfish Cyanea capillata
Source: PeerJ. 2017 May 9;5:e3338. doi: 10.7717/peerj.3338 (PMC5426461; doi:10.7717/peerj.3338)
Supplement: Supplemental Information 14 [file peerj-05-3338-s014.xlsx]

## Sheet: Cu
Raw Data{Wavelength:415.0}
	1	2	3	4	5	6	7	8	9	10	11	12
A	0.042	0.046	0.044	0.045	0.043	0.049	0.046	0.045	0.047	0.045	0.044	0.043
B	0.043	0.153	1.077	0.288	0.349	0.289	0.348	1.162	0.405	0.746	0.244	0.042
C	0.043	0.197	1.223	1.289	1.375	0.333	0.304	0.307	0.321	1.219	0.949	0.042
D	0.051	0.577	0.318	0.245	0.163	1.808	0.171	0.198	0.243	0.268	1.709	0.051
E	0.042	0.147	0.192	0.186	0.228	1.712	1.492	1.384	0.563	0.256	1.776	0.042
F	0.043	0.957	0.352	0.247	0.259	1.752	1.614	1.172	0.568	0.337	0.267	0.043
G	0.044	1.773	0.939	0.374	0.226	0.176	1.709	1.644	1.186	0.637	0.339	0.043
H	0.045	0.047	0.044	0.045	0.044	0.044	0.044	0.044	0.044	0.044	0.045	0.044
			control	皂素	Cu2+(um)				TE(360)+Cu2+(um)
					30	60	90	120	0	30	60	90	120
		average	0.256	1.776	0.957	0.352	0.247	0.259	1.752	1.614	1.172	0.568	0.337
		OD-control	0	1.52	0.701	0.096	-0.009	0.003	1.496	1.358	0.916	0.312	0.081
		TE组减去内参
			0	1.52	0.701	0.096	-0.009	0.003	1.496	1.358	0.916	0.312	0.081
		溶血率	0	100	46.1184	6.31579	-0.592105	0.197368	98.4211	89.3421	60.2632	20.5263	5.32895
			control	皂素	Cu2+(um)				TE(360)+Cu2+(um)
					30	60	90	120	0	30	60	90	120
		average	0.267	1.773	0.939	0.374	0.226	0.176	1.709	1.644	1.186	0.637	0.339
		OD-control	0	1.506	0.672	0.107	-0.041	-0.091	1.442	1.377	0.919	0.37	0.072
		TE组减去内参
			0	1.506	0.672	0.107	-0.041	-0.091	1.442	1.377	0.919	0.37	0.072
		溶血率	0	100	44.6215	7.10491	-2.72244	-6.0425	95.7503	91.4343	61.0226	24.5684	4.78088
				control	皂素	Cu2+(um)				TE(360)+Cu2+(um)
						30	60	90	120	0	30	60	90	120
			n=1	0	100	46.1184	6.31579	-0.592105	0.197368	98.4211	89.3421	60.2632	20.5263	5.32895
			n=2	0	100	44.6215	7.10491	-2.72244	-6.0425	95.7503	91.4343	61.0226	24.5684	4.78088
			average	0	100	45.37	6.71035	-1.65727	-2.92256	97.0857	90.3882	60.6429	22.5474	5.05491
			SD	0	0	1.05847	0.557995	1.50638	4.41225	1.88848	1.47938	0.53699	2.85818	0.387545
				TE+Cu2+	average	SD
				0	97.0857	1.88848
				30	90.3882	1.47938
				60	60.6429	0.53699
				90	22.5474	2.85818
				120	5.05491	0.387545

## Sheet: La3+
Raw Data{Wavelength:415.0}
	1	2	3	4	5	6	7	8	9	10	11	12
A	0.043	0.043	0.044	0.044	0.043	0.05	0.045	0.046	0.048	0.045	0.043	0.046
B	0.044	0.176	1.57	0.319	0.299	0.264	0.284	1.419	1.444	1.478	0.392	0.043
C	0.044	0.218	0.158	1.585	0.347	0.269	0.28	0.287	1.429	1.635	1.38	0.043
D	0.051	0.678	0.2	0.162	1.556	0.328	0.334	0.282	0.314	1.414	1.598	0.052
E	0.042	1.424	0.787	0.203	0.131	1.234	0.186	0.161	0.166	0.185	1.085	0.047
F	0.043	1.114	0.955	0.434	0.227	0.044	0.043	0.044	0.043	0.043	0.043	0.044
G	0.043	0.043	0.043	0.045	0.045	0.044	0.045	0.044	0.044	0.044	0.043	0.043
H	0.044	0.045	0.044	0.045	0.044	0.045	0.045	0.045	0.045	0.044	0.043	0.045
				control	皂素	La3+				TE(360)+La3+
						1200uM	1400uM	1600uM	1800uM	0	1200uM	1400uM	1600uM	1800uM
				0.131	1.234	0.186	0.161	0.166	0.185	1.085	1.114	0.955	0.434	0.227
			average	0.131	1.234	0.186	0.161	0.166	0.185	1.085	1.114	0.955	0.434	0.227
			OD-control	0	1.103	0.055	0.03	0.035	0.054	0.954	0.983	0.824	0.303	0.096
			第三组减去内参								0.928	0.794	0.268	0.042
				0	1.103	0.055	0.03	0.035	0.054	0.954	0.928	0.794	0.268	0.042
			溶血率	0	100	4.9864	2.71985	3.17316	4.89574	86.4914	84.1342	71.9855	24.2974	3.8078
				control	皂素	La3+				TE(360)+La3+
						1200uM	1400uM	1600uM	1800uM	0	1200uM	1400uM	1600uM	1800uM
				0.131	1.234	0.162	0.159	0.16	0.164	0.913	1.128	0.989	0.553	0.242
			average	0.131	1.234	0.162	0.159	0.16	0.164	0.913	1.128	0.989	0.553	0.242
			OD-control	0	1.103	0.031	0.028	0.029	0.033	0.782	0.997	0.858	0.422	0.111
			第三组减去内参								0.966	0.83	0.393	0.078
				0	1.103	0.031	0.028	0.029	0.033	0.782	0.966	0.83	0.393	0.078
			溶血率	0	100	2.81052	2.53853	2.62919	2.99184	70.8976	87.5793	75.2493	35.6301	7.07162
				control	皂素	La3+				TE(360)+La3+
						1200uM	1400uM	1600uM	1800uM	0	1200uM	1400uM	1600uM	1800uM
				0.131	1.234	0.347	0.319	0.324	0.338	1.124	0.971	0.645	0.334	0.254
			average	0.131	1.234	0.347	0.319	0.324	0.338	1.124	0.971	0.645	0.334	0.254
			OD-control	0	1.103	0.216	0.188	0.193	0.207	0.993	0.84	0.514	0.203	0.123
			第三组减去内参
				0	1.103	0.216	0.188	0.193	0.207	0.993	0.84	0.514	0.203	0.123
			溶血率	0	100	19.583	17.0444	17.4977	18.767	90.0272	76.1559	46.6002	18.4044	11.1514
						La3+				TE(360)+La3+
						1200uM	1400uM	1600uM	1800uM	0	1200uM	1400uM	1600uM	1800uM
					N=1	4.9864	2.71985	3.17316	4.89574	86.4914	84.1342	71.9855	24.2974	3.8078
					n=2	2.81052	2.53853	2.62919	2.99184		87.5793	75.2493	35.6301	7.07162
					N=3	19.583	17.0444	17.4977	18.767	90.0272	76.1559	46.6002	18.4044	11.1514
					average	9.12662	7.43427	7.7667	8.88486	88.2593	82.6231	64.6117	26.1106	7.34361
					SD	9.12057	8.32313	8.43171	8.61097	2.5002	5.85968	15.6835	8.75485	3.67935
							average	SD
						0	88.2593	2.5002
						1200uM	82.6231	5.85968
						1400uM	64.6117	15.6835
						1600uM	26.1106	8.75485
						1800uM	7.34361	3.67935

## Sheet: Zn2+
		control	皂素	Zn2+				TE(360)+Zn2+
				10	20	40	100	0	10	20	40	100
	N=1	0	100	-4.52128	-5.6516	-2.12766	2.12766	81.27	77.5266	64.3617	45.0798	9.90691
	N=2	0	100	-5.22487	-5.09259	-1.25661	-4.82804	91.2245	77.381	62.1693	42.2619	9.25926
	N=3	0	100	-8.01105	-8.21823	6.42265	4.83425	79.4199	78.7983	58.9088	25.5525	4.48895
	average	0	100	-5.91906	-6.32081	1.01279	0.71129	83.9715	77.902	61.8133	37.6314	7.88504
	SD	0	0	1.84555	1.66682	4.70527	4.98443	6.34905	0.779695	2.74381	10.5551	2.95887
		X轴
		Zn2+
		mM		SD
		0	83.9715	6.34905
		10	77.902	0.779695
		20	61.8133	2.74381
		40	37.6314	10.5551
		100	7.88504	2.95887

## Sheet: Mn2+
			control	皂素	Mn2+				TE(360)+Mn2+
					10	20	40	100	0	10	20	40	100
		n=1	0	100	1.22977	0.550162	0.485437	3.68932	91.8447	86.2783	84.6926	77.3139	60
		n=2	0	100	1.7205	1.47902	1.87142	4.25596	88.1075	86.3266	85.3909	83.1874	71.2043
		n=3	0	100	0.985369	0.358316	2.44849	2.56793	87.0409	84.7716	83.8161	79.0684	63.4518
		average	0	100	1.31188	0.795833	1.60178	3.5044	88.9977	85.7922	84.6332	79.8566	64.8854

## Sheet: Fe2+
Raw Data{Wavelength:415.0}
	1	2	3	4	5	6	7	8	9	10	11	12
A	0.044	0.044	0.044	0.045	0.044	0.051	0.046	0.045	0.046	0.051	0.043	0.044
B	0.043	0.162	1.281	0.84	0.645	0.38	0.362	1.438	1.39	1.682	1.2	0.043
C	0.043	0.86	0.907	0.524	0.267	0.249	1.421	1.512	1.518	0.772	0.846	0.043
D	0.051	0.161	1.478	0.09	0.054	0.54	0.173	1.606	1.417	0.861	0.689	0.053
E	0.042	0.755	0.264	0.158	0.222	0.313	0.236	1.668	0.967	0.758	0.567	0.041
F	0.043	0.485	1.883	0.044	0.044	0.044	0.044	0.044	0.043	0.044	0.043	0.044
G	0.044	0.044	0.043	0.046	0.044	0.044	0.044	0.044	0.044	0.044	0.044	0.045
H	0.044	0.045	0.044	0.045	0.044	0.044	0.045	0.044	0.045	0.045	0.044	0.045
				control	皂素	Fe2+				TE(360)+Fe2+
						20mM	40mM	80mM	120mM	0	20mM	40mM	80mM	120mM
			average	0.264	1.883	0.158	0.222	0.313	0.236	1.668	0.967	0.758	0.567	0.485
			OD-control	0	1.619	-0.106	-0.042	0.049	-0.028	1.404	0.703	0.494	0.303	0.221
			第三组减去内参								0.809	0.536	0.254	0.249
				0	1.619	-0.106	-0.042	0.049	-0.028	1.404	0.809	0.536	0.254	0.249
			溶血率	0	100	-6.54725	-2.59419	3.02656	-1.72946	86.7202	49.9691	33.1069	15.6887	15.3799
				control	皂素	Fe2+				TE(360)+Fe2+
						20mM	40mM	80mM	120mM	0	20mM	40mM	80mM	120mM
			average	0.264	1.883	0.246	0.252	0.261	0.227	1.789	0.979	0.754	0.572	0.39
			OD-control	0	1.619	-0.018	-0.012	-0.003	-0.037	1.525	0.715	0.49	0.308	0.126
			第三组减去内参								0.733	0.502	0.311	0.163
				0	1.619	-0.018	-0.012	-0.003	-0.037	1.525	0.733	0.502	0.311	0.163
			溶血率	0	100	-1.1118	-0.741198	-0.1853	-2.28536	94.1939	45.2749	31.0068	19.2094	10.0679
				control	皂素	Fe2+				TE(360)+Fe2+
						20mM	40mM	80mM	120mM	0	20mM	40mM	80mM	120mM
			average	0.264	1.883	0.174	0.224	0.208	0.316	1.814	0.934	0.763	0.478	0.429
			OD-control	0	1.619	-0.09	-0.04	-0.056	0.052	1.55	0.67	0.499	0.214	0.165
			第三组减去内参								0.76	0.539	0.27	0.113
				0	1.619	-0.09	-0.04	-0.056	0.052	1.55	0.76	0.539	0.27	0.113
			溶血率	0	100	-5.55899	-2.47066	-3.45893	3.21186	95.7381	46.9426	33.2922	16.677	6.97962
					control	皂素	Fe2+				TE(360)+Fe2+
							20mM	40mM	80mM	120mM	0	20mM	40mM	80mM	120mM
			n=1		0	100	-6.54725	-2.59419	3.02656	-1.72946	86.7202	49.9691	33.1069	15.6887	15.3799
			n=2		0	100	-1.1118	-0.741198	-0.1853	-2.28536	94.1939	45.2749	31.0068	19.2094	10.0679
			n=3		0	100	-5.55899	-2.47066	-3.45893	3.21186	95.7381	46.9426	33.2922	16.677	6.97962
			average		0	100	-4.40601	-1.93535	-0.205888	-0.267655	92.2174	47.3955	32.4686	17.1917	10.8091
			SD		0	0	2.89535	1.03601	3.24279	3.02614	4.82293	2.37968	1.26935	1.81591	4.24889
						average	SD
					0	92.2174	4.82293
					20	47.3955	2.37968
					40	32.4686	1.26935
					80	17.1917	1.81591
					120	10.8091	4.24889

## Sheet: 溶血率与血红蛋白汇总
	溶血率（%）											血红蛋白（OD）							血红蛋白（%）
		La3+				TE(360)+La3+																			TE组(%)						校正后
		1200uM	1400uM	1600uM	1800uM	0	1200uM	1400uM	1600uM	1800uM			0	1200uM	1400uM	1600uM	1800uM		0	1200uM	1400uM	1600uM	1800uM		0	1200uM	1400uM	1600uM	1800uM		0	1200uM	1400uM	1600uM	1800uM
	N=1	4.9864	2.71985	3.17316	4.89574	86.4914	84.1342	71.9855	24.2974	3.8078			2.306	2.18	2.313	2.313	2.263		100	94.536	100.304	100.304	98.1353		100	97.2746	83.2285	28.0922	4.40252		100	102.897	82.9766	28.0072	4.48617
	n=2	2.81052	2.53853	2.62919	2.99184	88.2593	87.5793	75.2493	35.6301	7.07162			2.369	2.354	2.382	2.364	2.358		100	99.3668	100.549	99.7889	99.5357		100	99.2296	85.2594	40.3698	8.01233		100	99.8619	84.7941	40.4552	8.0497
	N=3	19.583	17.0444	17.4977	18.767	90.0272	76.1559	46.6002	18.4044	11.1514			2.274	2.128	2.278	2.303	2.149		100	93.5796	100.176	101.275	94.5031		100	84.5921	51.7623	20.4431	12.3867		100	90.3959	51.6714	20.1857	13.1072
	average	9.12662	7.43427	7.7667	8.88486	88.2593	82.6231	64.6117	26.1106	7.34361		average	2.31633	2.22067	2.32433	2.32667	2.25667	average	100	95.8275	100.343	100.456	97.3913	average	100	93.6988	73.4167	29.635	8.26718	average	100	97.7182	73.1474	29.5494	8.54769
	SD	9.12057	8.32313	8.43171	8.61097	1.76791	5.85968	15.6835	8.75485	3.67935		SD	0.0483356	0.118361	0.0529182	0.0327159	0.104644	SD	0	3.10225	0.18949	0.754797	2.59747							SD	0	6.52036	18.6209	10.2224	4.33204
												average（%）	100	95.8699	100.345	100.446	97.4241
					以TE360为100%	100	93.6141	73.2066	29.584	8.32049
												average(%)/average溶血率	100	97.647	72.9547	29.4526	8.54049
		Mn2+				TE(360)+Mn2+																			TE组
		10	20	40	100	0	10	20	40	100			0mM	50	100	200	400		0mM	50	100	200	400		0mM	50	100	200	400		0mM	50	100	200	400
	N=1	1.22977	0.550162	0.485437	3.68932	91.8447	86.2783	84.6926	77.3139	60			2.417	2.249	2.191	2.092	1.801		100	93.0492	90.6496	86.5536	74.5139		100	93.9394	92.2128	84.179	65.3277		100	100.957	101.725	97.2565	87.6719
	n=2	1.7205	1.47902	1.87142	4.25596	88.1075	86.3266	85.3909	83.1874	71.2043			2.305	2.199	2.162	1.995	1.724		100	95.4013	93.7961	86.551	74.7939		100	97.9788	96.9168	94.4159	80.8153		100	102.702	103.327	109.087	108.051
	N=3	0.985369	0.358316	2.44849	2.56793	87.0409	84.7716	83.8161	79.0684	63.4518			2.279	2.166	2.009	2.017	1.774		100	95.0417	88.1527	88.5037	77.8412		100	93.9394	92.2128	84.179	65.3277		100	98.8402	104.606	95.1135	83.9244
												average	2.33367	2.20467	2.12067	2.03467	1.76633	average	100	94.4974	90.8661	87.2028	75.7163	average	100	95.2858	93.7808	87.5913	70.4902	average	100	100.833	103.219	100.486	93.2156
	average	1.31188	0.795833	1.60178	3.5044	88.9977	85.7922	84.6332	79.8566	64.8854		SD	0.0733303	0.0417892	0.0977872	0.050856	0.0390683	SD	0	1.26698	2.82792	1.12667	1.84549							SD	0	1.93372	1.44367	7.52566	12.9834
					以TE360为100%	100	96.3982	95.0959	89.7288	72.9068		OD值的百分比	100	94.4722	90.8727	87.1875	75.6892
												average(%)/average溶血率	100	102.039	104.647	102.915	96.324
		Zn2+				TE(360)+Zn2+																			TE组
		10	20	40	100	0	10	20	40	100			0	10	20	40	100		0	10	20	40	100		0	10	20	40	100		0	10	20	40	100
	N=1	-4.52128	-5.6516	-2.12766	2.12766	81.27	77.5266	64.3617	45.0798	9.90691		n=3	2.375	1.893	1.806		0.458		100	79.7053	76.0421		19.2842		100	95.3938	79.1949	55.4691	12.1901		100	119.683	104.146		63.213		100	119.683	104.146		63.213
	n=2	-5.22487	-5.09259	-1.25661	-4.82804	91.2245	77.381	62.1693	42.2619	9.25926		n=4	2.422	1.646	1.541	1.056	0.422		100	67.9604	63.6251	43.6003	17.4236		100	84.8248	68.1498	46.3274	10.15		100	124.815	107.112	106.255	58.2541		100	124.815	107.112	106.255	58.2541
	N=3	-8.01105	-8.21823	6.42265	4.83425	89.4199	78.7983	58.9088	25.5525	4.48895		n=6	2.178	1.659	1.635	0.799	0.424		100	76.1708	75.0689	36.685	19.4674		100	88.1217	65.8789	28.5758	5.02008		100	115.69	87.7579	77.8951	25.7871		100	115.69	87.7579	77.8951	25.7871
	average	-5.91906	-6.32081	1.01279	0.71129	87.3048	77.902	61.8133	37.6314	7.88504		average	2.325	1.73267	1.66067	0.9275	0.434667	average	100	74.6121	71.5787	40.1427	18.7251	average	100	89.4468	71.0745	43.4574	9.12006	average	100	120.063	99.6718	92.0749	49.0847		100	120.063	99.6718	92.0749	49.0847
	SD	1.84555	1.66682	4.70527	4.98443	5.30358	0.779695	2.74381	10.5551	2.95887		SD	0.129457	0.139005	0.134352	0.181726	0.020232	SD	0	6.02559	6.90518	4.88985	1.13081							SD	0	4.57452	10.4237	20.0532	20.3281
												OD值的百分比	100	74.5233	71.4265	39.8925	18.6953
					以TE360为100%	100	89.2299	70.8017	43.1035	9.03162		average(%)/average溶血率	100	119.734	99.1252	108.049	48.3095
		Cu2+(um)				TE(360)+Cu2+(um)																			TE组
		30	60	90	120	0	30	60	90	120			0	30	60	90	120		0	30	60	90	120		0	30	60	90	120		0	30	60	90	120
	N=1	46.1184	6.31579	-0.592105	0.197368	98.4211	89.3421	60.2632	20.5263	5.32895			2.379	1.944	1.405	0.947	0.523		100	81.715	59.0584	39.8066	21.984		100	90.7754	61.2299	20.8556	5.41444		100	111.088	103.677	52.3923	24.629
	n=2	44.6215	7.10491	-2.72244	-6.0425	95.7503	91.4343	61.0226	24.5684	4.78088			2.352	2.003	1.34	0.939	0.602		100	85.1616	56.9728	39.9235	25.5952		100	95.4924	63.7309	25.6588	4.99307		100	112.131	111.862	64.27	19.5078
	average	45.37	6.71035	-1.65727	-2.92256	97.0857	90.3882	60.6429	22.5474	5.05491			2.394	2.001	1.355	0.823	0.592		100	83.584	56.5998	34.3776	24.7285		100	93.1014	62.4632	23.2242	5.20665		100	111.387	110.359	67.5561	21.0553
	SD	1.05847	0.557995	1.50638	4.41225	1.88848	1.47938	0.53699	2.85818	0.387545		average	2.375	1.98267	1.36667	0.903	0.572333	average	100	83.4868	57.5437	38.0359	24.1026	average	100	93.1231	62.4747	23.2462	5.20472	average	100	111.535	108.633	61.4061	21.7307
					以TE360为100%	100	94.3999	63.3344	23.5481	5.27926		SD	0.0212838	0.0335012	0.0340343	0.0693974	0.0430155	SD	0	1.72533	1.325	3.16872	1.88521							SD	0	0.537116	4.35719	7.97725	2.62655
												OD值的百分比	100	83.4807	57.5439	38.0211	24.0982
												average(%)/average溶血率	100	113.08	110.063	61.9343	21.9073
		Fe2+				TE(360)+Fe2+																			TE组
		20mM	40mM	80mM	120mM	0	20mM	40mM	80mM	120mM			0	20mM	40mM	80mM	120mM		0	20mM	40mM	80mM	120mM		0	20mM	40mM	80mM	120mM		0	20mM	40mM	80mM	120mM
	N=1	-6.54725	-2.59419	3.02656	-1.72946	86.7202	49.9691	33.1069	15.6887	15.3799			2.284	1.399	1.076	0.918	0.822		100	61.2522	47.1103	40.1926	35.9895		100	57.6211	38.1766	18.0912	17.735		100	94.0719	81.0367	45.0111	49.2784
	n=2	-1.1118	-0.741198	-0.1853	-2.28536	94.1939	45.2749	31.0068	19.2094	10.0679			2.335	1.524	1.062	0.941	0.827		100	65.2677	45.4818	40.2998	35.4176		100	48.0656	32.918	20.3934	10.6885		100	73.6438	72.3763	50.6043	30.1786
	N=3	-5.55899	-2.47066	-3.45893	3.21186	95.7381	46.9426	33.2922	16.677	6.97962			2.152	1.397	0.992	0.815	0.736		100	64.9164	46.0967	37.8717	34.2007		100	49.0323	34.7742	17.4194	7.29032		100	75.5314	75.4376	45.9956	21.3163
	average	-4.40601	-1.93535	-0.205888	-0.267655	92.2174	47.3955	32.4686	17.1917	10.8091		average	2.257	1.44	1.04333	0.891333	0.795	average	100	63.8121	46.2296	39.4547	35.2026	average	100	51.573	35.2896	18.6347	11.9046	average	100	81.0824	76.2835	47.2037	33.5911
	SD	2.89535	1.03601	3.24279	3.02614	4.82293	2.37968	1.26935	1.81591	4.24889		SD	0.0944405	0.072753	0.0450037	0.0670994	0.0511566	SD	0	2.22387	0.822366	1.37195	0.913543							SD	0	11.2888	4.39172	2.98589	14.29
												OD值的百分比	100	63.8015	46.2266	39.492	35.2237
					以TE360为100%	100	51.3954	35.2088	18.6426	11.7214		average(%)/average溶血率	100	80.5552	76.1656	47.206	33.2769
													100	97.647	72.9547	29.4526	8.54049
													100	100	100	100	96.324
													100	100	100	100	50.2272
													100	100	100	61.9343	21.9073
													100	80.5552	76.1656	47.206	33.2769

## Sheet: La3+血红蛋白
		0	1200uM	1400uM	1600uM	1800uM		Mm	average	SD
		2.306	2.18	2.313	2.313	2.263		0	2.31633	0.0483356
		2.369	2.354	2.382	2.364	2.358		1.2	2.22067	0.118361
		2.274	2.128	2.278	2.303	2.149		1.4	2.32433	0.0529182
	average	2.31633	2.22067	2.32433	2.32667	2.25667		1.6	2.32667	0.0327159
	SD	0.0483356	0.118361	0.0529182	0.0327159	0.104644		1.8	2.25667	0.104644

## Sheet: Mn2+血红蛋白
		0mM	50	100	200	400			average	SD
		2.417	2.249	2.191	2.092	1.801		0	2.33367	0.0733303
		2.305	2.199	2.162	1.995	1.724		50	2.20467	0.0417892
		2.279	2.166	2.009	2.017	1.774		100	2.12067	0.0977872
	average	2.33367	2.20467	2.12067	2.03467	1.76633		200	2.03467	0.050856
	SD	0.0733303	0.0417892	0.0977872	0.050856	0.0390683		400	1.76633	0.0390683

## Sheet: Zn2+血红蛋白
											average	SD
	n=3	2.375	1.893	1.806		0.458				0	2.325	0.129457
	n=4	2.422	1.646	1.541	1.056	0.422				10	1.73267	0.139005
	n=6	2.178	1.659	1.635	0.799	0.424				20	1.66067	0.134352
	average	2.325	1.73267	1.66067	0.9275	0.434667				40	0.9275	0.181726
	SD	0.129457	0.139005	0.134352	0.181726	0.020232				100	0.434667	0.020232

## Sheet: Cu2+血红蛋白
										average	SD
			um						0	2.375	0.0212838
			0	30	60	90	120		30	1.98267	0.0335012
			2.379	1.944	1.405	0.947	0.523		60	1.36667	0.0340343
			2.352	2.003	1.34	0.939	0.602		90	0.903	0.0693974
			2.394	2.001	1.355	0.823	0.592		120	0.572333	0.0430155
		average	2.375	1.98267	1.36667	0.903	0.572333
		SD	0.0212838	0.0335012	0.0340343	0.0693974	0.0430155

[truncated: 1 more sheets: Fe2+血红蛋白]
