# Supplementary material for: Intervention effects of five cations and their correction on hemolytic activity of tentacle extract from the jellyfish Cyanea capillata
Source: PeerJ. 2017 May 9;5:e3338. doi: 10.7717/peerj.3338 (PMC5426461; doi:10.7717/peerj.3338)
Supplement: Supplemental Information 15 [file peerj-05-3338-s015.xlsx]

## Sheet: 工作表1
		3.25结果	3.20结果	3.27结果	3.31结果				average	SD	T检验
	control					145	238	198	193.667	46.6512
	TE3690	55	73	48					58.6667	12.897
	La	195	158						176.5	26.163	0.677494
	Mn	183	144		121				149.333	31.3422	0.24362
	Zn	123	128		130				127	3.60555	0.0691083
	Cu	117	137		137				130.333	11.547	0.0845494
	Fe	94	106		113				104.333	9.60902	0.0314189
	La+TE	0		1	0				0.333333	0.57735	0.00143909
	Mn+TE	5	3	11					6.33333	4.16333	0.0025987
	Zn+TE	89	93	79					87	7.2111	0.0293449
	Cu+TE	7	4	3					4.66667	2.08167	0.00201445
	Fe+TE	90	109						99.5	13.435	0.0418404
整理后结果
	control									average	SD	T检验
	TE	145	238	198		37.931	30.6723	24.2424		30.9486	6.84849
		55	73	48
	La	195	158			125	114.493			119.746	7.42975	0.000823121
		156	138	135
	Mn	183	144	121		2.73224	2.08333	9.09091		4.63549	3.87212	0.00441401
		5	3	11
	Zn	123	128	130		72.3577	72.6562	60.7692		68.5944	6.77844	0.00248812
		89	93	79
	Cu	117	137	137		76.9231	78.8321	64.9635		73.5729	7.51681	0.0019113
		90	108	89
	Fe	94	106	113		95.7447	102.83			99.2874	5.01021	0.001279
		90	109
