# Supplementary material for: Intervention effects of five cations and their correction on hemolytic activity of tentacle extract from the jellyfish Cyanea capillata
Source: PeerJ. 2017 May 9;5:e3338. doi: 10.7717/peerj.3338 (PMC5426461; doi:10.7717/peerj.3338)
Supplement: Supplemental Information 20 [file peerj-05-3338-s020.xlsx]

## Sheet: Cu+TE date
			Cu(uM)+TE(360ug/ml)
370 nm	negative control	positive control	0	30	60	90	120
n=1	0.079	0.653	0.727	0.595	0.633	0.307	0.216
n=2	0.075	0.637	0.712	0.557	0.653	0.435	0.266
n=3	0.095	0.693	0.752	0.616	0.659	0.331	0.177
n=4	0.08	0.621	0.758	0.607	0.562	0.279	0.185
average	0.08225	0.651	0.73725	0.59375	0.62675	0.338	0.211
hemolytic ratio	0	100	115.165	89.9341	95.7363	44.967	22.6374
SD	0.00877021	0.0308977	6.82161	5.20093	5.69503	12.7694	8.57002
			Cu(uM)+TE(360ug/ml)
395 nm	negative control	positive control	0	30	60	90	120
n=1	0.112	1.511	1.516	1.286	1.133	0.762	0.622
n=2	0.102	1.502	1.486	1.197	1.162	0.719	0.677
n=3	0.14	1.83	1.539	1.337	1.112	0.772	0.617
n=4	0.114	1.882	1.585	1.322	1.004	0.782	0.683
average	0.117	1.68125	1.5315	1.2855	1.10275	0.75875	0.64975
hemolytic ratio	0	100	90.4267	74.7003	63.0174	41.0261	34.0579
SD	0.016207	0.202931	0.0417493	0.0627615	0.0689511	0.0277293	0.0350749
	0	100	100.357	83.9171	72.9807	46.4618	36.4546
	0	100	98.8571	78.2143	75.7143	44.0714	41.0714
	0	100	82.7811	70.8284	57.5148	37.3964	28.2249
	0	100	83.2014	68.3258	50.3394	37.7828	32.1833
平均数	0	100	91.2992	75.3214	64.1373	41.4281	34.4835
SD	0	0	9.61435	7.10352	12.1994	4.54119	5.53016
		414nm	average	97.0857	90.3882	60.6429	22.5474	5.05491
				1.88848	1.47938	0.53699	2.85818	0.387545

## Sheet: Cu+Hb 370,395,405 
Measurement results
New Session (40)
2017/4/13 15:55:46
															370nm						395nm
Absorbance 1															0	30	60	90	120
Wavelength: 370 nm															1.112	1.525	0.656	0.343	0.222		2.286	2.321	1.378	0.92	0.57
															1.144	1.522	0.666	0.341	0.234		2.34	2.315	1.376	0.911	0.572
Plate 1															1.144	1.52	0.675	0.347	0.231		2.338	2.316	1.39	0.919	0.575
														平均值	1.13333	1.52233	0.665667	0.343667	0.229		2.32133	2.31733	1.38133	0.916667	0.572333
Abs	1	2	3	4	5	6	7	8	9	10	11	12		SD	0.0184752	0.00251661	0.00950438	0.00305505	0.006245		0.0306159	0.00321455	0.00757188	0.00493288	0.00251661
A
B
C
D
E		1.112	1.525	0.656	0.343	0.222
F		1.144	1.522	0.666	0.341	0.234
G		1.144	1.52	0.675	0.347	0.231
H
Wavelength: 395 nm
Plate 1
Abs	1	2	3	4	5	6	7	8	9	10	11	12
A
B
C
D
E		2.286	2.321	1.378	0.92	0.57
F		2.34	2.315	1.376	0.911	0.572
G		2.338	2.316	1.39	0.919	0.575
H
Sample	1	2	3	4	5	6	7	8	9	10	11	12
A
B
C
D
E		Un0001	Un0002	Un0003	Un0004	Un0005
F		Un0006	Un0007	Un0008	Un0009	Un0010
G		Un0011	Un0012	Un0013	Un0014	Un0015
H
